# Supplementary material for: New archidermapteran earwigs (Dermaptera) from the Middle Jurassic of Inner Mongolia, China
Source: Zookeys. 2021 Oct 26;1065:125–39. doi: 10.3897/zookeys.1065.72720 (PMC8563706; doi:10.3897/zookeys.1065.72720)
Supplement: XML Treatment for Aneuroderma [file zookeys.1065.72720-treatment1.xml]

<!DOCTYPE tp:taxon-treatment
  PUBLIC "-//TaxonX//DTD Taxonomic Treatment Publishing DTD v0 20100105//EN" "tax-treatment-NSO.dtd">
<tp:taxon-treatment xmlns:tp="http://www.plazi.org/taxpub"><tp:treatment-meta><kwd-group><label>Taxon classification</label><kwd><named-content xmlns:xlink="http://www.w3.org/1999/xlink" content-type="kingdom">Animalia</named-content></kwd><kwd><named-content xmlns:xlink="http://www.w3.org/1999/xlink" content-type="order">Dermaptera</named-content></kwd><kwd><named-content xmlns:xlink="http://www.w3.org/1999/xlink" content-type="family">Protodiplatyidae</named-content></kwd></kwd-group><mixed-citation publication-type="journal"><person-group><name><surname>Xiong</surname><given-names>Shurong</given-names></name><name><surname>Engel</surname><given-names>Michael S.</given-names></name><name><surname>Xiao</surname><given-names>Lifang</given-names></name><name><surname>Ren</surname><given-names>Dong</given-names></name></person-group><article-title>New archidermapteran earwigs (<tp:taxon-name><tp:taxon-name-part taxon-name-part-type="order">Dermaptera</tp:taxon-name-part></tp:taxon-name>) from the Middle Jurassic of Inner Mongolia, China</article-title><source>Zookeys</source><day>26</day><month>10</month><year>2021</year><volume>1065</volume><fpage>125</fpage><lpage>139</lpage><pub-id pub-id-type="doi">10.3897/zookeys.1065.72720</pub-id></mixed-citation></tp:treatment-meta><tp:nomenclature><label>Genus</label><tp:taxon-name>
                <object-id xmlns:xlink="http://www.w3.org/1999/xlink" content-type="arpha" xlink:type="simple">5F535F40-C707-558F-958C-4FB1C37545B4</object-id>
                <tp:taxon-name-part taxon-name-part-type="genus" reg="Aneuroderma">Aneuroderma</tp:taxon-name-part>
                <object-id xmlns:xlink="http://www.w3.org/1999/xlink" content-type="zoobank" xlink:type="simple">http://zoobank.org/1A4122EC-F912-4D76-9D89-A581796CF071</object-id>
              </tp:taxon-name><tp:taxon-authority>Xiong, Engel &amp; Ren</tp:taxon-authority><tp:taxon-status xmlns:xlink="http://www.w3.org/1999/xlink" xlink:type="simple">gen. nov.</tp:taxon-status></tp:nomenclature><tp:treatment-sec sec-type="diagnosis" id="SECID0EEYAE"><title>Diagnosis.</title><p>Moderate-sized earwigs, with numerous setose and distinctively sculptured (densely punctate-granulose throughout, particularly on head and thorax). Head broad, nearly as wide as anterior border of pronotum, posterior margin nearly straight. Antenna with 20 antennomeres; scape robust and slightly broader than remaining antennomeres; pedicel slightly longer than wide; all flagellomeres longer than wide. Compound eyes large and situated at posterior temples; ocelli absent. Dorsal surface without Y-shaped ecdysial cleavage scar. Pronotum approximately oval, anterior and posterior margins subequal in width, lateral margin convex and rounded. Tegmina without longitudinal veins; tegmina and squamata covering abdominal segment II. Legs with abundant short setae; femora carinulate; all tarsi pentamerous (i.e., tarsal formula 5-5-5 rather than the 4-4-5 of some genera); pretarsal claws simple. Female with exposed ovipositor. Pygidium small. Cerci filiform and long, with about 30 cercomeres.</p></tp:treatment-sec><tp:treatment-sec sec-type="etymology" id="SECID0EJYAE"><title>Etymology.</title><p>The generic name is a combination of the Greek prefix <italic>a</italic>– (<italic>ᾰ</italic>–, alpha privativum designating negation), <italic>neûron</italic> (<italic>νεῦρον</italic>, meaning, “nerve”), and <italic>dérma</italic> (<italic>δέρμᾰ</italic>, genitive <italic>dérmatos</italic>, meaning, “skin” – an allusion to the leathery tegmina and from which the ordinal name is derived, <tp:taxon-name><tp:taxon-name-part taxon-name-part-type="order">Dermaptera</tp:taxon-name-part></tp:taxon-name> literally meaning, “skin wings”), referencing the absence of tegminal venation, a rare feature among <tp:taxon-name><tp:taxon-name-part taxon-name-part-type="suborder">Archidermaptera</tp:taxon-name-part></tp:taxon-name>. The gender of the name is neuter.</p></tp:treatment-sec></tp:taxon-treatment>
