# Supplementary material for: New archidermapteran earwigs (Dermaptera) from the Middle Jurassic of Inner Mongolia, China
Source: Zookeys. 2021 Oct 26;1065:125–39. doi: 10.3897/zookeys.1065.72720 (PMC8563706; doi:10.3897/zookeys.1065.72720)
Supplement: XML Treatment for Aneuroderma oiodes [file zookeys.1065.72720-treatment2.xml]

<!DOCTYPE tp:taxon-treatment
  PUBLIC "-//TaxonX//DTD Taxonomic Treatment Publishing DTD v0 20100105//EN" "tax-treatment-NSO.dtd">
<tp:taxon-treatment xmlns:tp="http://www.plazi.org/taxpub"><tp:treatment-meta><kwd-group><label>Taxon classification</label><kwd><named-content xmlns:xlink="http://www.w3.org/1999/xlink" content-type="kingdom">Animalia</named-content></kwd><kwd><named-content xmlns:xlink="http://www.w3.org/1999/xlink" content-type="order">Dermaptera</named-content></kwd><kwd><named-content xmlns:xlink="http://www.w3.org/1999/xlink" content-type="family">Protodiplatyidae</named-content></kwd></kwd-group><mixed-citation publication-type="journal"><person-group><name><surname>Xiong</surname><given-names>Shurong</given-names></name><name><surname>Engel</surname><given-names>Michael S.</given-names></name><name><surname>Xiao</surname><given-names>Lifang</given-names></name><name><surname>Ren</surname><given-names>Dong</given-names></name></person-group><article-title>New archidermapteran earwigs (<tp:taxon-name><tp:taxon-name-part taxon-name-part-type="order">Dermaptera</tp:taxon-name-part></tp:taxon-name>) from the Middle Jurassic of Inner Mongolia, China</article-title><source>Zookeys</source><day>26</day><month>10</month><year>2021</year><volume>1065</volume><fpage>125</fpage><lpage>139</lpage><pub-id pub-id-type="doi">10.3897/zookeys.1065.72720</pub-id></mixed-citation></tp:treatment-meta><tp:nomenclature><tp:taxon-name>
                <object-id xmlns:xlink="http://www.w3.org/1999/xlink" content-type="arpha" xlink:type="simple">E8859788-F6C2-54C8-96AB-1719F8767663</object-id>
                <tp:taxon-name-part taxon-name-part-type="genus" reg="Aneuroderma">Aneuroderma</tp:taxon-name-part>
                <tp:taxon-name-part taxon-name-part-type="species" reg="oiodes">oiodes</tp:taxon-name-part>
                <object-id xmlns:xlink="http://www.w3.org/1999/xlink" content-type="zoobank" xlink:type="simple">http://zoobank.org/3AE3DBE5-7926-461C-866C-EE41EBDB272A</object-id>
              </tp:taxon-name><tp:taxon-authority>Xiong, Engel &amp; Ren, gen. et</tp:taxon-authority><tp:taxon-status xmlns:xlink="http://www.w3.org/1999/xlink" xlink:type="simple">sp. nov.</tp:taxon-status><xref ref-type="fig" rid="F1">Figs 1</xref><xref ref-type="fig" rid="F2">, 2</xref><xref ref-type="fig" rid="F3">, 3</xref></tp:nomenclature><tp:treatment-sec sec-type="diagnosis" id="SECID0E11AE"><title>Diagnosis.</title><p>As for the genus (<italic>vide supra</italic>).</p></tp:treatment-sec><tp:treatment-sec sec-type="type material" id="SECID0EC2AE"><title>Type material.</title><p><bold>Holotype</bold>, a completely preserved female, <named-content xmlns:xlink="http://www.w3.org/1999/xlink" content-type="dwc:institutional_code" xlink:type="simple">CNU</named-content>-DER-NN2021003C/P; <bold>paratype</bold>, <named-content xmlns:xlink="http://www.w3.org/1999/xlink" content-type="dwc:institutional_code" xlink:type="simple">CNU</named-content>-DER-NN2021004C/P. All type material deposited in the College of Life Sciences, Capital Normal University, Beijing, China.</p></tp:treatment-sec><tp:treatment-sec sec-type="Locality and horizon" id="SECID0EW2AE"><title>Locality and horizon.</title><p>Jiulongshan Formation (Middle Jurassic); Daohugou Village, Wuhua Township, Ningcheng County, Inner Mongolia, China.</p></tp:treatment-sec><tp:treatment-sec sec-type="description" id="SECID0E22AE"><title>Description.</title><p>Adult female, preserved in both dorsal and ventral aspects. Body with numerous setae and distinctively sculptured (densely punctate-granulose throughout, particularly on head and thorax). Total length as preserved (excluding antennae, ovipositor, and cerci) about 10.75 mm. Head medial length from clypeal apex to posterior border 1.57 mm, maximum width (across level of compound eyes) 1.56 mm, prognathous; maxillary palpus pentamerous, ca 1.33 mm long (Fig. <xref ref-type="fig" rid="F1">1E</xref>). Antennal length 5.2 mm, with 20 elongate antennomeres; scape thick, broader than remaining antennomeres, longer than wide, length 0.31 mm, apical width 0.22 mm; pedicel shortest, length 0.17 mm; flagellomeres longer than wide and distally becoming tapered. Compound eyes large and prominent, located near posterior margin of head, compound eye length 0.72 mm; distance between compound eyes distinctly longer than compound eye length (Fig. <xref ref-type="fig" rid="F1">1E</xref>). Ocelli absent. Pronotum approximately oval and almost as broad as posterior margin of head, medial length 1.12 mm, maximum width 1.71 mm; anterior margin 1.56 mm wide, posterior margin 1.53 mm wide, anterior margin nearly straight, posterior margin slightly convex and lateral margins convexly rounded. Tegmina well developed, without venation, length 2.41 mm, maximum width 1.39 mm, lateral margins arc-shaped, posterior margins truncate, squamata extending well beyond tegminal apex, tegmina and squamata covering abdominal terga I and II (Fig. <xref ref-type="fig" rid="F1">1C</xref>). Femora compressed and ventrally carinulate; tibiae elongate, slender, almost as long as femora; all tarsi pentamerous (Fig. <xref ref-type="fig" rid="F2">2D</xref>). Pretarsal claws present and simple; arolium absent (Fig. <xref ref-type="fig" rid="F1">1D</xref>). Abdomen cylindrical, with dense, soft, short setae, lateral margins relatively convex, almost all segments wider than long with apical margins straight, abdominal length as preserved (excluding cerci) 5.38 mm, maximum width 2.41 mm. Abdomen distally with external ovipositor, length 1.64 mm. Pygidium small. Cerci 5.33 mm long, longer than one-half abdominal length, with ca 30 elongate cercomeres, margins with abundant short setae.</p><fig id="F1" position="float" orientation="portrait"><object-id xmlns:xlink="http://www.w3.org/1999/xlink" content-type="doi" xlink:type="simple">10.3897/zookeys.1065.72720.figure1</object-id><object-id xmlns:xlink="http://www.w3.org/1999/xlink" content-type="arpha" xlink:type="simple">A5DCAD9A-133D-524D-92A2-814EC8B0DEEC</object-id><label>Figure 1.</label><caption><p>Holotype of <italic><tp:taxon-name><tp:taxon-name-part taxon-name-part-type="genus" reg="Aneuroderma">Aneuroderma</tp:taxon-name-part><tp:taxon-name-part taxon-name-part-type="species" reg="oiodes">oiodes</tp:taxon-name-part></tp:taxon-name></italic> gen. et sp. nov. <named-content xmlns:xlink="http://www.w3.org/1999/xlink" content-type="dwc:institutional_code" xlink:type="simple">CNU</named-content>-DER-NN2021003C. <bold>A</bold> Photograph of dorsal aspect <bold>B</bold> line drawing of dorsal aspect <bold>C</bold> dorsal view of tegmina and squamata of hind wings <bold>D</bold> anterior lateral (prolateral) view of right midleg <bold>E</bold> dorsal aspect of head. Scale bars: 2.0 mm (<bold>A, B</bold>); 0.5 mm (<bold>C, D, E</bold>). The tegmina and squamata of the hind wings in <bold>C</bold>, the right midleg in <bold>D</bold>, and the head in <bold>C</bold> are photographed under ethanol.</p></caption><graphic xmlns:xlink="http://www.w3.org/1999/xlink" xlink:href="zookeys-1065-125-g001.jpg" position="float" orientation="portrait" xlink:type="simple" id="oo_603522.jpg"><uri content-type="original_file" xlink:type="simple">https://binary.pensoft.net/fig/603522</uri></graphic></fig></tp:treatment-sec><tp:treatment-sec sec-type="etymology" id="SECID0EG5AE"><title>Etymology.</title><p>The specific epithet is the Greek neuter adjective <italic>ōiôdes</italic> (<italic>ᾠῶδες</italic>, meaning, “oval” or “egg-like”), as a reference to the ovoid pronotum.</p></tp:treatment-sec><tp:treatment-sec sec-type="remarks" id="SECID0EQ5AE"><title>Remarks.</title><p>The new genus is placed within <tp:taxon-name><tp:taxon-name-part taxon-name-part-type="family">Protodiplatyidae</tp:taxon-name-part></tp:taxon-name> on the basis of the characteristic filiform antenna with 17–23 antennomeres; pedicel and flagellomere I subequal in size; pentamerous metatarsus; cerci elongate, slender, and multimerous; and externalized ovipositor in females.</p><fig id="F2" position="float" orientation="portrait"><object-id xmlns:xlink="http://www.w3.org/1999/xlink" content-type="doi" xlink:type="simple">10.3897/zookeys.1065.72720.figure2</object-id><object-id xmlns:xlink="http://www.w3.org/1999/xlink" content-type="arpha" xlink:type="simple">5C671952-14FA-5051-BA16-BCCC03679141</object-id><label>Figure 2.</label><caption><p>Holotype of <italic><tp:taxon-name><tp:taxon-name-part taxon-name-part-type="genus" reg="Aneuroderma">Aneuroderma</tp:taxon-name-part><tp:taxon-name-part taxon-name-part-type="species" reg="oiodes">oiodes</tp:taxon-name-part></tp:taxon-name></italic> gen. et sp. nov. <named-content xmlns:xlink="http://www.w3.org/1999/xlink" content-type="dwc:institutional_code" xlink:type="simple">CNU</named-content>-DER-NN2021003P. <bold>A</bold> Photograph of ventral aspect <bold>B</bold> ventral view of head <bold>C</bold> line drawing of ventral aspect <bold>D</bold> ventral view of midleg and hindleg. Scale bars: 2.0 mm (<bold>A, C</bold>); 0.5 mm (<bold>B, D</bold>). The head in <bold>C</bold> and the right midleg and hindleg in <bold>D</bold> are photographed under ethanol.</p></caption><graphic xmlns:xlink="http://www.w3.org/1999/xlink" xlink:href="zookeys-1065-125-g002.jpg" position="float" orientation="portrait" xlink:type="simple" id="oo_603523.jpg"><uri content-type="original_file" xlink:type="simple">https://binary.pensoft.net/fig/603523</uri></graphic></fig><p>Key diagnostic characters of <italic><tp:taxon-name><tp:taxon-name-part taxon-name-part-type="genus" reg="Aneuroderma">Aneuroderma</tp:taxon-name-part></tp:taxon-name></italic> gen. nov. are summarized in Table <xref ref-type="table" rid="T2">2</xref> and compared with those of nine genera of <tp:taxon-name><tp:taxon-name-part taxon-name-part-type="family">Protodiplatyidae</tp:taxon-name-part></tp:taxon-name>. <italic><tp:taxon-name><tp:taxon-name-part taxon-name-part-type="genus" reg="Aneuroderma">Aneuroderma</tp:taxon-name-part></tp:taxon-name></italic> gen. nov. can be distinguished from <italic><tp:taxon-name><tp:taxon-name-part taxon-name-part-type="genus" reg="Archidermapteron">Archidermapteron</tp:taxon-name-part></tp:taxon-name></italic> Vishniakova, 1980 by the posterior margin of head as wide as anterior border of pronotum, 20 antennomeres, tegmina without longitudinal veins, and hind wings extending to apex of abdominal segment II, pygidium small, 30 cercomeres, and a cercus/body ratio of 0.5. By contrast, <italic><tp:taxon-name><tp:taxon-name-part taxon-name-part-type="genus" reg="Archidermapteron">Archidermapteron</tp:taxon-name-part></tp:taxon-name></italic> has the head narrower than the pronotum, the tegmina with longitudinal veins, hind wings extending beyond abdominal segment IV, pygidium transverse and trapeziform, and 40 cercomeres that together are slightly shorter than the body. <italic><tp:taxon-name><tp:taxon-name-part taxon-name-part-type="genus" reg="Aneuroderma">Aneuroderma</tp:taxon-name-part></tp:taxon-name></italic> gen. nov. differs from <italic><tp:taxon-name><tp:taxon-name-part taxon-name-part-type="genus" reg="Longicerciata">Longicerciata</tp:taxon-name-part></tp:taxon-name></italic> Zhang, 1994 by the latter with the head broader than the pronotum, 26 antennomeres, at least 36 cercomeres, and a cercus/body ratio of 1. <italic><tp:taxon-name><tp:taxon-name-part taxon-name-part-type="genus" reg="Aneuroderma">Aneuroderma</tp:taxon-name-part></tp:taxon-name></italic> gen. nov. differs from <italic><tp:taxon-name><tp:taxon-name-part taxon-name-part-type="genus" reg="Barbderma">Barbderma</tp:taxon-name-part></tp:taxon-name></italic><xref ref-type="bibr" rid="B31">Xing et al., 2016a</xref> in the number of antennomeres (20 instead of 19), and the hind wings extending to the apex of abdominal segment II, instead of segment I. <italic><tp:taxon-name><tp:taxon-name-part taxon-name-part-type="genus" reg="Aneuroderma">Aneuroderma</tp:taxon-name-part></tp:taxon-name></italic> gen. nov. is similar to <italic><tp:taxon-name><tp:taxon-name-part taxon-name-part-type="genus" reg="Asiodiplatys">Asiodiplatys</tp:taxon-name-part></tp:taxon-name></italic> Vishniakova, 1980 in that the tegmina lack longitudinal veins and the hind wings extend to the apex of abdominal segment II, but the former differs from the latter in only 20 antennomeres (vs. 22 antennomeres), the posterior margin of the pronotum straight (vs. pronotum with shallow, broad notch anteriorly), and 30 cercomeres (vs. 40 cercomeres). <italic><tp:taxon-name><tp:taxon-name-part taxon-name-part-type="genus" reg="Aneuroderma">Aneuroderma</tp:taxon-name-part></tp:taxon-name></italic> gen. nov. can be separated from <italic><tp:taxon-name><tp:taxon-name-part taxon-name-part-type="genus" reg="Abrderma">Abrderma</tp:taxon-name-part></tp:taxon-name></italic><xref ref-type="bibr" rid="B32">Xing et al., 2016b</xref>, <italic><tp:taxon-name><tp:taxon-name-part taxon-name-part-type="genus" reg="Microdiplatys">Microdiplatys</tp:taxon-name-part></tp:taxon-name></italic> Vishniakova, 1980, <italic><tp:taxon-name><tp:taxon-name-part taxon-name-part-type="genus" reg="Perissoderma">Perissoderma</tp:taxon-name-part></tp:taxon-name></italic><xref ref-type="bibr" rid="B32">Xing et al., 2016b</xref>, and <italic><tp:taxon-name><tp:taxon-name-part taxon-name-part-type="genus" reg="Protodiplatys">Protodiplatys</tp:taxon-name-part></tp:taxon-name></italic> Martynov, 1925, by the following traits: (1) absence of longitudinal veins in tegmina (present in the aforementioned genera), and (2) 20 antennomeres (vs. 17 to 19 in the other genera). The new genus is readily differentiated from <italic><tp:taxon-name><tp:taxon-name-part taxon-name-part-type="genus" reg="Sinoprotodiplatys">Sinoprotodiplatys</tp:taxon-name-part></tp:taxon-name></italic><xref ref-type="bibr" rid="B21">Nel et al., 2012</xref> by the posterior margin of the head and anterior border of the pronotum equal in width (head narrower than pronotum in the latter), 20 antennomeres, and 30 cercomeres (18 antennomeres and 20 cercomeres in the latter). Lastly, the distinctive punctate sculpture of the new genus is quite distinctive among several <tp:taxon-name><tp:taxon-name-part taxon-name-part-type="suborder">Archidermaptera</tp:taxon-name-part></tp:taxon-name>.</p><table-wrap id="T2" position="float" orientation="portrait"><label>Table 2.</label><caption><p>Summary and comparisons of key characters for several described genera of <tp:taxon-name><tp:taxon-name-part taxon-name-part-type="family">Protodiplatyidae</tp:taxon-name-part></tp:taxon-name>. Interrogative marks (?) indicate data unavailable.</p></caption><table id="TID0E12AG" rules="all"><tbody><tr><th rowspan="1" colspan="1">Genus</th><th rowspan="1" colspan="1">Head</th><th rowspan="1" colspan="1">Number of antennomeres</th><th rowspan="1" colspan="1">Pronotum</th><th rowspan="1" colspan="1">Tegmina</th><th rowspan="1" colspan="1">Pygidium</th><th rowspan="1" colspan="1">Cerci (ratio lengths cercus/body, cercomeres)</th></tr><tr><td rowspan="1" colspan="1">
                        <italic><tp:taxon-name><tp:taxon-name-part taxon-name-part-type="genus" reg="Abrderma">Abrderma</tp:taxon-name-part></tp:taxon-name></italic>
                      </td><td rowspan="1" colspan="1">Broader than pronotum</td><td rowspan="1" colspan="1">17–19</td><td rowspan="1" colspan="1">Elliptical, anterior and posterior margins subequal in width</td><td rowspan="1" colspan="1">With venation, reaching second abdominal segment</td><td rowspan="1" colspan="1">Small</td><td rowspan="1" colspan="1">0.2, ?</td></tr><tr><td rowspan="1" colspan="1">
                        <italic><tp:taxon-name><tp:taxon-name-part taxon-name-part-type="genus" reg="Archidermapteron">Archidermapteron</tp:taxon-name-part></tp:taxon-name></italic>
                      </td><td rowspan="1" colspan="1">Narrower than pronotum</td><td rowspan="1" colspan="1">17–19</td><td rowspan="1" colspan="1">Reniform, broad notch anteriorly</td><td rowspan="1" colspan="1">With venation, reaching fourth abdominal segment</td><td rowspan="1" colspan="1">Transverse, trapeziform</td><td rowspan="1" colspan="1">1.0, at least 40</td></tr><tr><td rowspan="1" colspan="1">
                        <italic><tp:taxon-name><tp:taxon-name-part taxon-name-part-type="genus" reg="Asiodiplatys">Asiodiplatys</tp:taxon-name-part></tp:taxon-name></italic>
                      </td><td rowspan="1" colspan="1">Narrower than pronotum</td><td rowspan="1" colspan="1">22</td><td rowspan="1" colspan="1">With shallow, broad notch anteriorly</td><td rowspan="1" colspan="1">Without venation, not reaching second abdominal segment</td><td rowspan="1" colspan="1">?</td><td rowspan="1" colspan="1">0.5, 40</td></tr><tr><td rowspan="1" colspan="1">
                        <italic><tp:taxon-name><tp:taxon-name-part taxon-name-part-type="genus" reg="Barbderma">Barbderma</tp:taxon-name-part></tp:taxon-name></italic>
                      </td><td rowspan="1" colspan="1">?</td><td rowspan="1" colspan="1">19</td><td rowspan="1" colspan="1">Oblong or trapezoidal, anterior and posterior margins subequal in width</td><td rowspan="1" colspan="1">With venation, reaching first abdominal segment</td><td rowspan="1" colspan="1">Small</td><td rowspan="1" colspan="1">0.42, ?</td></tr><tr><td rowspan="1" colspan="1">
                        <italic><tp:taxon-name><tp:taxon-name-part taxon-name-part-type="genus" reg="Longicerciata">Longicerciata</tp:taxon-name-part></tp:taxon-name></italic>
                      </td><td rowspan="1" colspan="1">Broader than pronotum</td><td rowspan="1" colspan="1">26</td><td rowspan="1" colspan="1">Transverse, anterior margin wider than posterior margin</td><td rowspan="1" colspan="1">Without venation, reaching fourth abdominal segment</td><td rowspan="1" colspan="1">?</td><td rowspan="1" colspan="1">1.0, at least 36</td></tr><tr><td rowspan="1" colspan="1">
                        <italic><tp:taxon-name><tp:taxon-name-part taxon-name-part-type="genus" reg="Microdiplatys">Microdiplatys</tp:taxon-name-part></tp:taxon-name></italic>
                      </td><td rowspan="1" colspan="1">Broader than pronotum</td><td rowspan="1" colspan="1">19</td><td rowspan="1" colspan="1">Transverse</td><td rowspan="1" colspan="1">With venation, reaching fourth abdominal segment</td><td rowspan="1" colspan="1">Not protruding</td><td rowspan="1" colspan="1">1.0, at least 36</td></tr><tr><td rowspan="1" colspan="1">
                        <italic><tp:taxon-name><tp:taxon-name-part taxon-name-part-type="genus" reg="Perissoderma">Perissoderma</tp:taxon-name-part></tp:taxon-name></italic>
                      </td><td rowspan="1" colspan="1">Narrower than pronotum</td><td rowspan="1" colspan="1">17</td><td rowspan="1" colspan="1">Elliptical, anterior margin wider than posterior margin</td><td rowspan="1" colspan="1">With venation, reaching third abdominal segment</td><td rowspan="1" colspan="1">Small</td><td rowspan="1" colspan="1">0.5, ?</td></tr><tr><td rowspan="1" colspan="1">
                        <italic><tp:taxon-name><tp:taxon-name-part taxon-name-part-type="genus" reg="Protodiplatys">Protodiplatys</tp:taxon-name-part></tp:taxon-name></italic>
                      </td><td rowspan="1" colspan="1">Narrower than pronotum</td><td rowspan="1" colspan="1">17–18</td><td rowspan="1" colspan="1">Transverse, notch in front, broadly rounded posteriorly</td><td rowspan="1" colspan="1">With venation, reaching fourth abdominal segment</td><td rowspan="1" colspan="1">Transverse, trapeziform</td><td rowspan="1" colspan="1">0.5, no more than 40</td></tr><tr><td rowspan="1" colspan="1">
                        <italic><tp:taxon-name><tp:taxon-name-part taxon-name-part-type="genus" reg="Sinoprotodiplatys">Sinoprotodiplatys</tp:taxon-name-part></tp:taxon-name></italic>
                      </td><td rowspan="1" colspan="1">Narrower than pronotum</td><td rowspan="1" colspan="1">18</td><td rowspan="1" colspan="1">Anterior and posterior margins subequal in width</td><td rowspan="1" colspan="1">Without venation, reaching fourth abdominal segment</td><td rowspan="1" colspan="1">?</td><td rowspan="1" colspan="1">0.8, 20</td></tr><tr><td rowspan="1" colspan="1"><italic><tp:taxon-name><tp:taxon-name-part taxon-name-part-type="genus" reg="Aneuroderma">Aneuroderma</tp:taxon-name-part></tp:taxon-name></italic> gen. nov.</td><td rowspan="1" colspan="1">As wide as pronotum</td><td rowspan="1" colspan="1">20</td><td rowspan="1" colspan="1">Oval, anterior and posterior margins subequal in width</td><td rowspan="1" colspan="1">Without venation, reaching second abdominal segment</td><td rowspan="1" colspan="1">Small</td><td rowspan="1" colspan="1">0.5, 30</td></tr></tbody></table></table-wrap><fig id="F3" position="float" orientation="portrait"><object-id xmlns:xlink="http://www.w3.org/1999/xlink" content-type="doi" xlink:type="simple">10.3897/zookeys.1065.72720.figure3</object-id><object-id xmlns:xlink="http://www.w3.org/1999/xlink" content-type="arpha" xlink:type="simple">4E365B2D-9D6F-53FC-83A8-7A965045195E</object-id><label>Figure 3.</label><caption><p>Paratype of <italic><tp:taxon-name><tp:taxon-name-part taxon-name-part-type="genus" reg="Aneuroderma">Aneuroderma</tp:taxon-name-part><tp:taxon-name-part taxon-name-part-type="species" reg="oiodes">oiodes</tp:taxon-name-part></tp:taxon-name></italic> gen. et sp. nov. <named-content xmlns:xlink="http://www.w3.org/1999/xlink" content-type="dwc:institutional_code" xlink:type="simple">CNU</named-content>-DER-NN2021004C/P. <bold>A</bold> Photograph of dorsal aspect <bold>B</bold> photograph of ventral aspect. Scale bars, 2.0 mm (<bold>A, B</bold>). The body in <bold>A</bold> and <bold>B</bold> are photographed under ethanol.</p></caption><graphic xmlns:xlink="http://www.w3.org/1999/xlink" xlink:href="zookeys-1065-125-g003.jpg" position="float" orientation="portrait" xlink:type="simple" id="oo_603524.jpg"><uri content-type="original_file" xlink:type="simple">https://binary.pensoft.net/fig/603524</uri></graphic></fig></tp:treatment-sec><ref-list><ref id="B31"><mixed-citation xmlns:xlink="http://www.w3.org/1999/xlink" xlink:type="simple"><person-group><name name-style="western"><surname>Xing</surname><given-names>CY</given-names></name><name name-style="western"><surname>Shih</surname><given-names>CK</given-names></name><name name-style="western"><surname>Zhao</surname><given-names>YY</given-names></name><name name-style="western"><surname>Ren</surname><given-names>D</given-names></name></person-group> (<year>2016a</year>) <article-title>New protodiplatyids (<tp:taxon-name><tp:taxon-name-part taxon-name-part-type="class">Insecta</tp:taxon-name-part></tp:taxon-name>: <tp:taxon-name><tp:taxon-name-part taxon-name-part-type="order">Dermaptera</tp:taxon-name-part></tp:taxon-name>) from the Lower Cretaceous Yixian Formation of northeastern China.</article-title><source>Cretaceous Research</source><volume>64</volume>: <fpage>59</fpage>–<lpage>66</lpage>. <ext-link xlink:type="simple" ext-link-type="doi" xlink:href="10.1016/j.cretres.2016.03.016">https://doi.org/10.1016/j.cretres.2016.03.016</ext-link></mixed-citation></ref><ref id="B32"><mixed-citation xmlns:xlink="http://www.w3.org/1999/xlink" xlink:type="simple"><person-group><name name-style="western"><surname>Xing</surname><given-names>CY</given-names></name><name name-style="western"><surname>Shih</surname><given-names>CK</given-names></name><name name-style="western"><surname>Zhao</surname><given-names>YY</given-names></name><name name-style="western"><surname>Ren</surname><given-names>D</given-names></name></person-group> (<year>2016b</year>) <article-title>New earwigs in <tp:taxon-name><tp:taxon-name-part taxon-name-part-type="family">Protodiplatyidae</tp:taxon-name-part></tp:taxon-name> (<tp:taxon-name><tp:taxon-name-part taxon-name-part-type="class">Insecta</tp:taxon-name-part></tp:taxon-name>: <tp:taxon-name><tp:taxon-name-part taxon-name-part-type="order">Dermaptera</tp:taxon-name-part></tp:taxon-name>) from the Middle Jurassic Jiulongshan Formation of northeastern China.</article-title><source>Zootaxa</source><volume>4205</volume>(<issue>2</issue>): <fpage>180</fpage>–<lpage>188</lpage>. <ext-link xlink:type="simple" ext-link-type="doi" xlink:href="10.11646/zootaxa.4205.2.7">https://doi.org/10.11646/zootaxa.4205.2.7</ext-link></mixed-citation></ref><ref id="B21"><mixed-citation xmlns:xlink="http://www.w3.org/1999/xlink" xlink:type="simple"><person-group><name name-style="western"><surname>Nel</surname><given-names>A</given-names></name><name name-style="western"><surname>Garrouste</surname><given-names>C</given-names></name><name name-style="western"><surname>Waller</surname><given-names>A</given-names></name></person-group> (<year>2012</year>) <article-title>Evolution and palaeosynecology of the Mesozoic earwigs (<tp:taxon-name><tp:taxon-name-part taxon-name-part-type="class">Insecta</tp:taxon-name-part></tp:taxon-name>: <tp:taxon-name><tp:taxon-name-part taxon-name-part-type="order">Dermaptera</tp:taxon-name-part></tp:taxon-name>).</article-title><source>Cretaceous Research</source><volume>33</volume>(<issue>1</issue>): <fpage>189</fpage>–<lpage>195</lpage>. <ext-link xlink:type="simple" ext-link-type="doi" xlink:href="10.1016/j.cretres.2011.10.002">https://doi.org/10.1016/j.cretres.2011.10.002</ext-link></mixed-citation></ref></ref-list></tp:taxon-treatment>
