# Supplementary material for: New archidermapteran earwigs (Dermaptera) from the Middle Jurassic of Inner Mongolia, China
Source: Zookeys. 2021 Oct 26;1065:125–39. doi: 10.3897/zookeys.1065.72720 (PMC8563706; doi:10.3897/zookeys.1065.72720)
Supplement: XML Treatment for Sinopalaeodermata [file zookeys.1065.72720-treatment3.xml]

<!DOCTYPE tp:taxon-treatment
  PUBLIC "-//TaxonX//DTD Taxonomic Treatment Publishing DTD v0 20100105//EN" "tax-treatment-NSO.dtd">
<tp:taxon-treatment xmlns:tp="http://www.plazi.org/taxpub"><tp:treatment-meta><kwd-group><label>Taxon classification</label><kwd><named-content xmlns:xlink="http://www.w3.org/1999/xlink" content-type="kingdom">Animalia</named-content></kwd><kwd><named-content xmlns:xlink="http://www.w3.org/1999/xlink" content-type="order">Dermaptera</named-content></kwd><kwd><named-content xmlns:xlink="http://www.w3.org/1999/xlink" content-type="family">Dermapteridae</named-content></kwd></kwd-group><mixed-citation publication-type="journal"><person-group><name><surname>Xiong</surname><given-names>Shurong</given-names></name><name><surname>Engel</surname><given-names>Michael S.</given-names></name><name><surname>Xiao</surname><given-names>Lifang</given-names></name><name><surname>Ren</surname><given-names>Dong</given-names></name></person-group><article-title>New archidermapteran earwigs (<tp:taxon-name><tp:taxon-name-part taxon-name-part-type="order">Dermaptera</tp:taxon-name-part></tp:taxon-name>) from the Middle Jurassic of Inner Mongolia, China</article-title><source>Zookeys</source><day>26</day><month>10</month><year>2021</year><volume>1065</volume><fpage>125</fpage><lpage>139</lpage><pub-id pub-id-type="doi">10.3897/zookeys.1065.72720</pub-id></mixed-citation></tp:treatment-meta><tp:nomenclature><label>Genus</label><tp:taxon-name>
                <object-id xmlns:xlink="http://www.w3.org/1999/xlink" content-type="arpha" xlink:type="simple">0A3A9F5C-4ECF-5E24-A136-01941B7EA34E</object-id>
                <tp:taxon-name-part taxon-name-part-type="genus" reg="Sinopalaeodermata">Sinopalaeodermata</tp:taxon-name-part>
              </tp:taxon-name><tp:taxon-authority>Zhang, 2002</tp:taxon-authority><tp:nomenclature-citation-list><tp:nomenclature-citation><tp:taxon-name>
                    <tp:taxon-name-part taxon-name-part-type="genus" reg="Sinopalaeodermata">Sinopalaeodermata</tp:taxon-name-part>
                  </tp:taxon-name><comment>Zhang, 2002: 351. Type species: <tp:taxon-name><tp:taxon-name-part taxon-name-part-type="genus" reg="Sinopalaeodermata">Sinopalaeodermata</tp:taxon-name-part><tp:taxon-name-part taxon-name-part-type="species" reg="neimonggolensis">neimonggolensis</tp:taxon-name-part></tp:taxon-name> Zhang, 2002, <italic>nomen imperfectum</italic> [recte <tp:taxon-name><tp:taxon-name-part taxon-name-part-type="genus" reg="Sinopalaeodermata"/><tp:taxon-name-part taxon-name-part-type="species" reg="neimonggolense">neimonggolense</tp:taxon-name-part></tp:taxon-name>], by original designation.</comment></tp:nomenclature-citation></tp:nomenclature-citation-list></tp:nomenclature><tp:treatment-sec sec-type="Emended diagnosis" id="SECID0E3SAG"><title>Emended diagnosis</title><p>[modified from <xref ref-type="bibr" rid="B35">Zhang (2002)</xref>]. Moderate-sized earwigs, with short and fine pubescence; head triangular, length subequal to width, mandibles denticulate; antenna filiform, with at least 19 antennomeres (as noted by <xref ref-type="bibr" rid="B35">Zhang (2002)</xref>), scape stout and enlarged, pedicel rather small, clearly shorter than scape and flagellomere I; ocelli present; neck prominent, divided into anterior and posterior cervical sclerites (‘blattoid’ neck arrangement). Pronotum transverse, broader than long and about as broad as head. Femora compressed and ventrally carinulate; all tarsi pentamerous, shorter than tibiae; pretarsal claws well developed and bearing broom-shaped arolia. Procoxal cavities positioned close to each other; mesocoxal cavities remote, metacoxal cavities elongate transversely and moderately separated. Tegmina with longitudinal veins strongly developed, main veins of Sc, R, M, and Cu present. Female with a pair of elongate valvulae entirely exposed. Cerci flexible, long, filiform, and multimerous.</p><p><bold>Included species.</bold> Aside from the type species, the genus currently includes <italic><tp:taxon-name><tp:taxon-name-part taxon-name-part-type="genus" reg="Sinopalaeodermata">S.</tp:taxon-name-part><tp:taxon-name-part taxon-name-part-type="species" reg="concavum">concavum</tp:taxon-name-part></tp:taxon-name></italic> Xiong, Engel &amp; Ren, sp. nov. (<italic>infra</italic>).</p></tp:treatment-sec><ref-list><ref id="B35"><mixed-citation xmlns:xlink="http://www.w3.org/1999/xlink" xlink:type="simple"><person-group><name name-style="western"><surname>Zhang</surname><given-names>JF</given-names></name></person-group> (<year>2002</year>) <article-title>The most primitive earwigs (<tp:taxon-name><tp:taxon-name-part taxon-name-part-type="suborder">Archidermaptera</tp:taxon-name-part></tp:taxon-name>, <tp:taxon-name><tp:taxon-name-part taxon-name-part-type="order">Dermaptera</tp:taxon-name-part></tp:taxon-name> insect) from the Upper Jurassic of Nei Monggol Autonomous Region, northeastern China.</article-title><source>Acta Micropalaeontologica Sinica</source><volume>17</volume>: <fpage>459</fpage>–<lpage>464</lpage>.</mixed-citation></ref></ref-list></tp:taxon-treatment>
