# Supplementary material for: New archidermapteran earwigs (Dermaptera) from the Middle Jurassic of Inner Mongolia, China
Source: Zookeys. 2021 Oct 26;1065:125–39. doi: 10.3897/zookeys.1065.72720 (PMC8563706; doi:10.3897/zookeys.1065.72720)
Supplement: XML Treatment for Sinopalaeodermata concavum [file zookeys.1065.72720-treatment4.xml]

<!DOCTYPE tp:taxon-treatment
  PUBLIC "-//TaxonX//DTD Taxonomic Treatment Publishing DTD v0 20100105//EN" "tax-treatment-NSO.dtd">
<tp:taxon-treatment xmlns:tp="http://www.plazi.org/taxpub"><tp:treatment-meta><kwd-group><label>Taxon classification</label><kwd><named-content xmlns:xlink="http://www.w3.org/1999/xlink" content-type="kingdom">Animalia</named-content></kwd><kwd><named-content xmlns:xlink="http://www.w3.org/1999/xlink" content-type="order">Dermaptera</named-content></kwd><kwd><named-content xmlns:xlink="http://www.w3.org/1999/xlink" content-type="family">Dermapteridae</named-content></kwd></kwd-group><mixed-citation publication-type="journal"><person-group><name><surname>Xiong</surname><given-names>Shurong</given-names></name><name><surname>Engel</surname><given-names>Michael S.</given-names></name><name><surname>Xiao</surname><given-names>Lifang</given-names></name><name><surname>Ren</surname><given-names>Dong</given-names></name></person-group><article-title>New archidermapteran earwigs (<tp:taxon-name><tp:taxon-name-part taxon-name-part-type="order">Dermaptera</tp:taxon-name-part></tp:taxon-name>) from the Middle Jurassic of Inner Mongolia, China</article-title><source>Zookeys</source><day>26</day><month>10</month><year>2021</year><volume>1065</volume><fpage>125</fpage><lpage>139</lpage><pub-id pub-id-type="doi">10.3897/zookeys.1065.72720</pub-id></mixed-citation></tp:treatment-meta><tp:nomenclature><tp:taxon-name>
                <object-id xmlns:xlink="http://www.w3.org/1999/xlink" content-type="arpha" xlink:type="simple">B6FC5D80-7AA5-5973-97B2-7288C7E4849D</object-id>
                <tp:taxon-name-part taxon-name-part-type="genus" reg="Sinopalaeodermata">Sinopalaeodermata</tp:taxon-name-part>
                <tp:taxon-name-part taxon-name-part-type="species" reg="concavum">concavum</tp:taxon-name-part>
                <object-id xmlns:xlink="http://www.w3.org/1999/xlink" content-type="zoobank" xlink:type="simple">http://zoobank.org/9759E27B-8954-48A1-B220-57514C01F07F</object-id>
              </tp:taxon-name><tp:taxon-authority>Xiong, Engel &amp; Ren</tp:taxon-authority><tp:taxon-status xmlns:xlink="http://www.w3.org/1999/xlink" xlink:type="simple">sp. nov.</tp:taxon-status><xref ref-type="fig" rid="F4">Figures 4</xref><xref ref-type="fig" rid="F5">, 5</xref></tp:nomenclature><tp:treatment-sec sec-type="diagnosis" id="SECID0EMVAG"><title>Diagnosis.</title><p>The new species can be distinguished from the type species, <italic><tp:taxon-name><tp:taxon-name-part taxon-name-part-type="genus" reg="Sinopalaeodermata">Sinopalaeodermata</tp:taxon-name-part><tp:taxon-name-part taxon-name-part-type="species" reg="neimonggolense">neimonggolense</tp:taxon-name-part></tp:taxon-name></italic> (note that the name <italic><tp:taxon-name><tp:taxon-name-part taxon-name-part-type="genus" reg="Sinopalaeodermata">Sinopalaeodermata</tp:taxon-name-part></tp:taxon-name></italic> is neuter, not feminine, as <italic>dérmata</italic> is the neuter nominative plural of <italic>dérma</italic>; and given that the specific epithet is adjectival it must still agree in gender with the generic name) by the relatively straight apical margin of the penultimate sternum (in <italic><tp:taxon-name><tp:taxon-name-part taxon-name-part-type="genus" reg="Sinopalaeodermata">S.</tp:taxon-name-part><tp:taxon-name-part taxon-name-part-type="species" reg="neimonggolense">neimonggolense</tp:taxon-name-part></tp:taxon-name></italic> the penultimate sternum has a concave margin); the roughly reniform pronotum, with the anterior margin concave medially the posterior margin weakly convex, and lateral margins rounded (in <italic><tp:taxon-name><tp:taxon-name-part taxon-name-part-type="genus" reg="Sinopalaeodermata">S.</tp:taxon-name-part><tp:taxon-name-part taxon-name-part-type="species" reg="neimonggolense">neimonggolense</tp:taxon-name-part></tp:taxon-name></italic> the pronotum is approximately rectangular, with the anterior margin almost as wide as the posterior margin, and the lateral margins relatively straight and parallel to each other); the tegmina with a more pronounced concave arc marginally at the apex of Rs (in <italic><tp:taxon-name><tp:taxon-name-part taxon-name-part-type="genus" reg="Sinopalaeodermata">S.</tp:taxon-name-part><tp:taxon-name-part taxon-name-part-type="species" reg="neimonggolense">neimonggolense</tp:taxon-name-part></tp:taxon-name></italic> the margin is more sloping rather than deeply concave); and M does not extend to near the apex of CuA , with CuP terminating more proximal to CuA (even before the tangent with M) (in <italic><tp:taxon-name><tp:taxon-name-part taxon-name-part-type="genus" reg="Sinopalaeodermata">S.</tp:taxon-name-part><tp:taxon-name-part taxon-name-part-type="species" reg="neimonggolense">neimonggolense</tp:taxon-name-part></tp:taxon-name></italic> M terminates more proximally and CuP extends to the apex of CuA).</p><p><bold>Holotype.</bold> A completely preserved female, <named-content xmlns:xlink="http://www.w3.org/1999/xlink" content-type="dwc:institutional_code" xlink:type="simple">CNU</named-content>-DER-NN2021005C/P, deposited in the College of Life Sciences, Capital Normal University, Beijing, China.</p></tp:treatment-sec><tp:treatment-sec sec-type="Locality and horizon" id="SECID0E4XAG"><title>Locality and horizon.</title><p>Jiulongshan Formation (Middle Jurassic); Daohugou Village, Wuhua Township, Ningcheng County, Inner Mongolia, China.</p></tp:treatment-sec><tp:treatment-sec sec-type="description" id="SECID0ECYAG"><title>Description.</title><p>Adult female, preserved in both dorsal and ventral aspects. Total length as preserved (excluding antennae, cerci, and valvulae) about 18.02 mm. Body with sparse pubescence and punctate. Head medial length from clypeal apex to posterior border 2.08 mm, maximum width (across level of compound eyes) 2.27 mm, triangular. Compound eye large, ovate, located near posterior margin of head; compound eye length 0.91 mm; width between compound eyes 2.58 mm. Ocelli comparatively small. Cervix with large anterior and posterior cervical sclerites, anterior sclerite slightly larger than posterior sclerite. Pronotum approximately reniform, medial length 1.46 mm, maximum width 2.58 mm, anterior width 1.64 mm, posterior width 2.07 mm, anterior margin concave and posterior margin arched, lateral margins convexly rounded. Mesoscutellum large, elliptical, entirely exposed. Tegmina present, not truncated, length 6.73 mm, maximum width 2.55 mm, with medially sinuate anterior (lateral) margin and straight posterior (mesal) margin. Veins simple, Rs curved anterior margin, fading out just before margin; M simple, basally and apically straight, gently curved medially; Cu with two branches (CuA and CuP), CuP terminates proximal to CuA; A1 and A2 simple and straight, running parallel to each other and posterior margin, terminating apically (Fig. <xref ref-type="fig" rid="F4">4C</xref>). Femora compressed and ventrally carinulate (Fig. <xref ref-type="fig" rid="F4">4D</xref>); tibiae elongate, slender, and almost as long as femora; tarsi pentamerous, tarsomere IV slightly extending under base of tarsomere V (Fig. <xref ref-type="fig" rid="F5">5C</xref>). Pretarsal claws present but not well preserved. Abdominal length as preserved (excluding cerci) 9.75 mm, maximum width 3.52 mm; all segments distinctly wider than long, lateral abdominal margins gently convex. Pygidium not evident. Ovipositor exposed, 2.84 mm long. Cerci as preserved only 2.9 mm long, with segments but not clearly preserved.</p><fig id="F4" position="float" orientation="portrait"><object-id xmlns:xlink="http://www.w3.org/1999/xlink" content-type="doi" xlink:type="simple">10.3897/zookeys.1065.72720.figure4</object-id><object-id xmlns:xlink="http://www.w3.org/1999/xlink" content-type="arpha" xlink:type="simple">FE90BC73-81DE-5E5E-B8BC-36AE659C486D</object-id><label>Figure 4.</label><caption><p>Holotype of <italic><tp:taxon-name><tp:taxon-name-part taxon-name-part-type="genus" reg="Sinopalaeodermata">Sinopalaeodermata</tp:taxon-name-part><tp:taxon-name-part taxon-name-part-type="species" reg="concavum">concavum</tp:taxon-name-part></tp:taxon-name></italic> sp. nov. <named-content xmlns:xlink="http://www.w3.org/1999/xlink" content-type="dwc:institutional_code" xlink:type="simple">CNU</named-content>-DER-NN2021005C. <bold>A</bold> Photograph of dorsal aspect <bold>B</bold> line drawing of dorsal aspect <bold>C</bold> dorsal view of right tegmen <bold>D</bold> anterior lateral (prolateral) view of left midleg. Scale bars: 4.0 mm (<bold>A, B</bold>); 0.5 mm (<bold>C, D</bold>).</p></caption><graphic xmlns:xlink="http://www.w3.org/1999/xlink" xlink:href="zookeys-1065-125-g004.jpg" position="float" orientation="portrait" xlink:type="simple" id="oo_603525.jpg"><uri content-type="original_file" xlink:type="simple">https://binary.pensoft.net/fig/603525</uri></graphic></fig><fig id="F5" position="float" orientation="portrait"><object-id xmlns:xlink="http://www.w3.org/1999/xlink" content-type="doi" xlink:type="simple">10.3897/zookeys.1065.72720.figure5</object-id><object-id xmlns:xlink="http://www.w3.org/1999/xlink" content-type="arpha" xlink:type="simple">8D8AFABD-E8CE-5D9D-8909-1650AAF58559</object-id><label>Figure 5.</label><caption><p>Holotype of <italic><tp:taxon-name><tp:taxon-name-part taxon-name-part-type="genus" reg="Sinopalaeodermata">Sinopalaeodermata</tp:taxon-name-part><tp:taxon-name-part taxon-name-part-type="species" reg="concavum">concavum</tp:taxon-name-part></tp:taxon-name></italic> sp. nov. <named-content xmlns:xlink="http://www.w3.org/1999/xlink" content-type="dwc:institutional_code" xlink:type="simple">CNU</named-content>-DER-NN2021005P. <bold>A</bold> Photograph of ventral aspect <bold>B</bold> line drawing of ventral aspect <bold>C</bold> ventral view of right midleg and tegmen. Scale bars: 4.0 mm (<bold>A, B</bold>); 1 mm (<bold>C</bold>).</p></caption><graphic xmlns:xlink="http://www.w3.org/1999/xlink" xlink:href="zookeys-1065-125-g005.jpg" position="float" orientation="portrait" xlink:type="simple" id="oo_603526.jpg"><uri content-type="original_file" xlink:type="simple">https://binary.pensoft.net/fig/603526</uri></graphic></fig></tp:treatment-sec><tp:treatment-sec sec-type="etymology" id="SECID0EE2AG"><title>Etymology.</title><p>The specific epithet is taken from the Latin adjective <italic>concavus</italic> (meaning, “concave”), in reference to the more pronounced concave margin to the tegmina relative to the type species.</p></tp:treatment-sec></tp:taxon-treatment>
